# Supplementary material for: Determining the exact location of a public bicycle station—The optimal distance between the building entrance/exit and the station
Source: PLoS One. 2019 Feb 20;14(2):e0212478. doi: 10.1371/journal.pone.0212478 (PMC6382268; doi:10.1371/journal.pone.0212478)
Supplement: S2 Appendix — The sheet contains the individual data points used in the binary logistic model. (XLSX) [file pone.0212478.s002.xlsx]

## Sheet: Sheet1
		An example of data for A binary logistic model
Age	Monthly income	Car ownership	Work/study	Shopping	Leisure/sport	Usage frequency	Cycling mode	Cycling time	Walking distance	Degree of satisfaction
1	1	1	1	0	0	1	1	1	1	0
5	1	0	1	0	0	1	0	1	1	0
1	2	1	1	0	0	1	0	1	1	0
2	2	1	1	0	0	1	0	1	1	0
2	2	1	1	0	0	1	0	1	2	0
2	2	0	1	0	0	1	1	1	1	0
2	2	0	1	0	0	1	0	0	1	0
2	2	0	1	0	0	1	1	1	2	0
2	2	0	1	0	0	1	0	0	3	0
2	2	1	1	0	0	1	1	1	1	0
3	2	1	1	0	0	1	0	1	1	0
4	2	1	1	0	0	1	0	1	1	0
4	2	1	1	0	0	1	0	1	2	0
4	2	0	1	0	0	1	0	0	1	0
4	2	0	1	0	0	1	0	0	1	0
2	2	1	1	0	0	1	1	1	1	0
2	2	1	1	0	0	1	1	1	1	0
2	2	1	1	0	0	1	1	1	2	0
2	2	1	1	0	0	1	1	1	2	0
3	2	1	1	0	0	1	0	0	1	0
3	2	0	1	0	0	1	1	1	2	0
2	3	0	1	0	0	1	1	1	1	0
2	3	0	1	0	0	1	0	0	1	0
2	3	0	1	0	0	1	1	1	1	0
2	1	0	1	0	0	1	1	1	1	0
2	1	0	1	0	0	1	0	1	1	0
1	2	0	1	0	0	1	1	0	2	0
2	2	0	1	0	0	1	0	1	1	0
2	2	0	1	0	0	1	0	1	1	0
4	2	1	1	0	0	1	0	1	1	0
4	2	0	1	0	0	1	0	1	2	0
2	2	1	1	0	0	1	0	1	1	0
2	2	1	1	0	0	1	0	1	1	0
2	2	1	1	0	0	1	0	1	1	0
2	2	1	1	0	0	1	0	1	2	0
2	2	0	1	0	0	1	1	1	2	0
2	2	0	1	0	0	1	1	1	2	0
2	2	0	1	0	0	1	1	1	3	0
2	3	1	1	0	0	1	0	1	1	0
2	3	1	1	0	0	1	1	1	1	0
2	3	1	1	0	0	1	1	1	1	0
4	3	1	1	0	0	0	0	0	2	0
4	3	1	1	0	0	1	1	1	2	0
3	3	0	1	0	0	1	0	1	1	0
2	1	1	1	0	0	1	0	0	1	0
4	1	0	1	0	0	1	0	1	1	0
2	2	1	1	0	0	0	1	1	1	0
2	2	0	1	0	0	1	0	1	1	0
2	2	0	1	0	0	1	1	0	1	0
2	2	0	1	0	0	1	0	1	2	0
2	2	0	1	0	0	1	0	0	1	0
3	2	1	1	0	0	1	1	1	2	0
3	2	1	1	0	0	1	0	1	2	0
3	2	0	1	0	0	1	0	0	1	0
4	2	1	1	0	0	0	1	0	2	0
4	2	1	1	0	0	1	1	1	2	0
2	2	1	1	0	0	1	0	1	1	0
2	2	1	1	0	0	1	1	1	2	0
3	2	1	1	0	0	1	1	0	2	0
4	2	1	1	0	0	1	0	0	1	0
2	3	1	1	0	0	1	1	1	2	0
2	3	1	1	0	0	1	0	0	2	0
2	3	0	1	0	0	1	0	1	2	0
2	3	0	1	0	0	1	1	1	2	0
2	3	0	1	0	0	1	1	1	1	0
2	3	0	1	0	0	1	0	1	1	0
2	1	1	1	0	0	1	0	0	2	0
3	1	0	1	0	0	1	0	0	1	0
4	1	1	1	0	0	1	0	0	1	0
5	1	0	1	0	0	1	0	0	3	0
2	2	1	1	0	0	1	1	1	1	0
2	2	1	1	0	0	1	1	1	1	0
2	2	1	1	0	0	1	0	1	2	0
2	2	0	1	0	0	1	0	1	1	0
2	2	0	1	0	0	1	1	1	2	0
4	2	1	1	0	0	1	0	0	2	0
4	2	0	1	0	0	1	0	0	2	0
5	2	0	1	0	0	1	0	1	1	0
5	2	0	1	0	0	1	1	0	1	0
1	2	0	1	0	0	1	1	0	1	0
2	2	0	1	0	0	1	1	1	2	0
3	2	1	1	0	0	1	0	1	1	0
3	2	1	1	0	0	1	1	1	1	0
2	3	0	1	0	0	1	1	1	1	0
2	3	0	1	0	0	1	0	1	2	0
5	1	1	1	0	0	1	0	1	1	0
1	1	0	1	0	0	1	0	0	1	0
3	1	1	1	0	0	1	1	1	1	0
4	1	1	1	0	0	1	0	1	1	0
5	1	0	1	0	0	1	0	0	1	0
1	2	1	1	0	0	0	0	1	1	0
2	2	1	1	0	0	1	0	1	1	0
2	2	1	1	0	0	1	0	1	2	0
2	2	0	1	0	0	1	0	1	1	0
2	2	0	1	0	0	0	1	0	2	0
2	2	0	1	0	0	1	1	1	2	0
4	2	1	1	0	0	1	1	1	2	0
5	2	1	1	0	0	1	0	0	1	0
2	2	1	1	0	0	1	1	1	1	0
2	2	1	1	0	0	1	0	1	2	0
2	2	0	1	0	0	1	0	1	2	0
3	2	1	1	0	0	1	1	1	1	0
3	2	0	1	0	0	1	0	1	1	0
4	2	1	1	0	0	1	1	1	2	0
2	3	0	1	0	0	1	1	1	1	0
3	3	1	1	0	0	1	0	1	1	0
3	3	1	1	0	0	1	1	1	2	0
4	3	1	1	0	0	1	0	1	1	0
1	3	0	1	0	0	1	1	1	2	0
2	3	0	1	0	0	1	0	1	2	0
3	3	1	1	0	0	1	0	1	2	0
1	1	0	1	0	0	1	0	1	1	0
1	1	0	1	0	0	1	1	1	2	0
2	1	0	1	0	0	1	0	0	1	0
2	2	1	1	0	0	1	1	1	2	0
2	2	0	1	0	0	1	0	1	1	0
3	2	0	1	0	0	1	0	1	1	0
2	2	1	1	0	0	1	0	0	1	0
2	2	1	1	0	0	1	1	1	2	0
2	2	1	1	0	0	1	1	1	2	0
2	2	0	1	0	0	1	0	0	1	0
2	2	0	1	0	0	1	0	1	2	0
3	2	0	1	0	0	0	1	1	2	0
4	2	1	1	0	0	1	0	1	1	0
2	3	1	1	0	0	1	1	1	2	0
3	3	0	1	0	0	1	0	1	2	0
4	3	1	1	0	0	1	0	1	1	0
4	3	1	1	0	0	0	0	1	1	0
1	1	0	1	0	0	1	0	0	1	0
2	2	0	1	0	0	1	1	1	1	0
3	2	1	1	0	0	1	0	0	3	0
3	2	0	1	0	0	1	0	1	1	0
3	2	0	1	0	0	1	0	1	2	0
2	2	1	1	0	0	1	1	1	2	0
2	2	1	1	0	0	1	0	1	2	0
3	2	1	1	0	0	1	0	0	2	0
3	2	0	1	0	0	1	1	1	1	0
4	2	1	1	0	0	1	0	1	1	0
4	2	0	1	0	0	1	0	1	2	0
2	3	1	1	0	0	1	0	0	3	0
2	3	0	1	0	0	1	1	1	2	0
2	3	0	1	0	0	1	0	1	3	0
3	3	1	1	0	0	1	1	1	2	0
3	3	0	1	0	0	1	1	1	2	0
3	3	0	1	0	0	1	1	1	2	0
1	3	0	1	0	0	1	0	1	1	0
2	1	0	1	0	0	0	1	0	1	0
1	2	0	1	0	0	1	0	1	1	0
2	2	1	1	0	0	1	0	1	1	0
2	2	0	1	0	0	1	1	1	1	0
2	2	0	1	0	0	1	1	1	1	0
2	2	0	1	0	0	1	1	1	2	0
3	2	1	1	0	0	1	1	1	2	0
3	2	0	1	0	0	1	1	1	1	0
3	2	0	1	0	0	1	0	1	1	0
4	2	0	1	0	0	1	1	1	2	0
5	2	0	1	0	0	1	0	1	1	0
10	2	1	1	0	0	1	1	1	1	0
1	2	1	1	0	0	1	1	1	2	0
1	2	0	1	0	0	1	0	1	1	0
2	2	1	1	0	0	1	1	1	2	0
2	2	1	1	0	0	1	1	1	2	0
2	2	0	1	0	0	1	0	1	2	0
3	2	1	1	0	0	1	0	1	1	0
4	2	0	1	0	0	1	0	1	1	0
2	3	0	1	0	0	1	1	1	1	0
3	3	1	1	0	0	1	0	1	1	0
1	1	0	1	0	0	0	1	0	1	0
4	1	1	1	0	0	1	1	0	3	0
2	2	0	1	0	0	1	0	1	1	0
3	2	1	1	0	0	1	0	0	2	0
5	2	0	1	0	0	1	0	1	1	0
2	2	1	1	0	0	1	0	1	1	0
2	2	1	1	0	0	1	0	1	1	0
2	2	0	1	0	0	1	1	1	1	0
2	2	0	1	0	0	1	0	1	2	0
3	2	1	1	0	0	1	0	1	1	0
2	3	1	1	0	0	1	0	1	1	0
2	3	0	1	0	0	1	1	1	1	0
3	3	1	1	0	0	1	0	1	1	0
2	3	0	1	0	0	1	1	1	1	0
2	1	0	1	0	0	1	0	1	1	0
3	1	0	1	0	0	1	1	1	1	0
3	1	0	1	0	0	1	0	1	2	0
3	2	1	1	0	0	0	0	1	1	0
3	2	0	1	0	0	1	1	1	2	0
3	2	1	1	0	0	1	0	1	1	0
4	2	1	1	0	0	0	1	1	2	0
1	2	1	1	0	0	1	0	1	2	0
2	2	0	1	0	0	1	0	1	1	0
2	2	0	1	0	0	1	1	1	1	0
3	2	0	1	0	0	1	1	1	1	0
3	2	0	1	0	0	1	1	1	1	0
3	2	1	1	0	0	1	1	1	3	0
4	2	1	1	0	0	1	0	1	1	0
4	3	0	1	0	0	1	1	1	1	0
2	1	1	1	0	0	1	1	1	1	0
2	2	1	1	0	0	1	1	1	1	0
2	2	0	1	0	0	1	1	1	2	0
2	2	0	1	0	0	1	0	1	2	0
3	2	1	1	0	0	1	0	0	1	0
2	2	1	1	0	0	1	1	1	1	0
2	2	0	1	0	0	1	0	1	1	0
3	2	1	1	0	0	1	0	1	1	0
3	2	0	1	0	0	1	0	1	1	0
3	2	1	1	0	0	1	1	1	2	0
1	3	1	1	0	0	0	1	1	2	0
1	3	0	1	0	0	1	1	1	1	0
2	3	1	1	0	0	1	0	1	2	0
4	3	0	1	0	0	1	1	1	2	0
1	2	0	1	0	0	1	0	0	1	0
2	2	0	1	0	0	1	0	1	1	0
2	2	0	1	0	0	1	0	1	1	0
5	2	1	1	0	0	1	1	1	3	0
2	2	1	1	0	0	1	0	1	2	0
2	2	1	1	0	0	1	0	1	2	0
2	2	0	1	0	0	1	0	1	2	0
2	3	1	1	0	0	1	0	1	1	0
3	3	1	1	0	0	1	1	1	2	0
2	3	0	1	0	0	1	1	1	2	0
2	1	0	1	0	0	1	1	1	2	0
3	1	0	1	0	0	1	0	1	2	0
2	2	1	1	0	0	1	1	1	1	0
3	2	0	1	0	0	1	0	1	1	0
4	2	0	1	0	0	1	0	1	1	0
2	2	0	1	0	0	1	1	1	1	0
3	2	1	1	0	0	1	1	1	1	0
3	2	1	1	0	0	1	0	1	1	0
3	2	0	1	0	0	1	1	1	1	0
3	2	0	1	0	0	1	0	1	1	0
3	2	0	1	0	0	1	0	1	2	0
4	2	1	1	0	0	1	0	1	1	0
2	3	1	1	0	0	1	1	1	1	0
3	3	1	1	0	0	0	1	1	2	0
3	3	1	1	0	0	1	1	1	2	0
3	3	1	1	0	0	1	0	1	3	0
1	3	1	1	0	0	1	0	1	3	0
2	1	1	1	0	0	1	0	0	2	0
1	2	0	1	0	0	1	1	1	2	0
2	2	0	1	0	0	1	1	1	1	0
2	2	0	1	0	0	1	0	1	1	0
3	2	1	1	0	0	0	0	1	1	0
3	2	0	1	0	0	1	0	1	2	0
3	2	0	1	0	0	1	1	1	2	0
2	2	1	1	0	0	1	0	1	1	0
2	2	1	1	0	0	1	1	1	3	0
2	2	0	1	0	0	1	0	1	1	0
3	2	1	1	0	0	1	0	1	2	0
1	3	0	1	0	0	1	0	0	1	0
2	3	1	1	0	0	1	1	0	2	0
2	3	0	1	0	0	1	1	1	1	0
4	1	0	1	0	0	1	0	1	1	0
3	2	1	1	0	0	1	0	1	1	0
2	2	1	1	0	0	1	0	0	2	0
2	2	0	1	0	0	0	0	0	2	0
2	2	1	1	0	0	1	0	1	1	0
3	2	1	1	0	0	1	0	1	2	0
3	2	1	1	0	0	1	0	1	2	0
2	3	1	1	0	0	1	0	0	1	0
2	3	0	1	0	0	1	1	1	1	0
2	3	0	1	0	0	1	0	0	2	0
1	1	0	1	0	0	1	1	1	1	0
3	1	0	1	0	0	1	0	0	2	0
2	2	0	1	0	0	1	1	1	1	0
3	2	1	1	0	0	1	0	0	2	0
3	2	0	1	0	0	1	1	1	1	0
1	2	1	1	0	0	1	0	0	2	0
2	3	0	1	0	0	1	1	0	2	0
2	2	0	1	0	0	1	0	1	2	0
1	2	0	1	0	0	1	1	1	2	0
2	2	0	1	0	0	1	1	1	1	0
2	2	0	1	0	0	1	0	1	1	0
3	2	1	1	0	0	1	1	1	1	0
3	2	0	1	0	0	0	1	1	3	0
3	3	1	1	0	0	1	0	1	2	0
2	1	0	1	0	0	0	1	1	2	0
1	2	1	1	0	0	1	0	0	1	0
1	2	0	1	0	0	1	0	1	1	0
2	2	0	1	0	0	1	1	1	2	0
4	2	0	1	0	0	1	0	1	2	0
2	2	1	1	0	0	1	1	1	2	0
2	2	1	1	0	0	1	1	1	2	0
4	2	0	1	0	0	1	1	1	2	0
4	2	0	1	0	0	1	0	0	2	0
2	3	0	1	0	0	1	0	0	1	0
2	1	0	1	0	0	1	0	1	1	0
1	2	0	1	0	0	1	1	1	2	0
4	2	1	1	0	0	0	1	0	1	0
5	2	0	1	0	0	1	0	1	1	0
1	2	1	1	0	0	1	1	1	2	0
2	2	0	1	0	0	1	1	0	1	0
3	2	1	1	0	0	1	1	1	1	0
3	2	0	1	0	0	1	1	0	1	0
2	3	1	1	0	0	1	0	1	2	0
3	3	1	1	0	0	1	1	1	1	0
2	2	0	1	0	0	1	1	1	2	0
2	2	1	1	0	0	1	0	1	1	0
2	2	0	1	0	0	1	1	1	1	0
3	2	0	1	0	0	1	1	1	2	0
4	2	0	1	0	0	1	0	1	1	0
4	3	0	1	0	0	1	1	1	1	0
4	3	1	1	0	0	1	0	1	2	0
1	1	0	1	0	0	1	0	1	1	0
3	2	1	1	0	0	1	1	1	2	0
2	2	0	1	0	0	1	1	1	1	0
2	2	0	1	0	0	1	0	0	2	0
3	2	0	1	0	0	1	1	1	2	0
3	3	1	1	0	0	1	1	1	3	0
2	2	1	1	0	0	1	0	1	2	0
2	2	0	1	0	0	1	0	0	2	0
3	2	0	1	0	0	1	1	1	2	0
2	2	0	1	0	0	1	1	1	1	0
3	2	0	1	0	0	0	0	1	2	0
4	3	0	1	0	0	1	0	1	2	0
2	2	1	1	0	0	1	1	1	1	0
2	2	1	1	0	0	1	1	1	1	0
3	2	1	1	0	0	1	0	1	1	0
3	2	1	1	0	0	1	1	1	2	0
1	2	1	1	0	0	1	1	1	2	0
2	2	0	1	0	0	1	1	1	1	0
3	2	1	1	0	0	1	0	0	2	0
3	3	1	1	0	0	1	0	0	1	0
4	1	1	1	0	0	1	0	1	1	0
4	2	0	1	0	0	1	0	1	1	0
2	2	0	1	0	0	1	0	1	2	0
2	2	0	1	0	0	1	0	1	2	0
4	2	1	1	0	0	1	1	1	1	0
2	3	0	1	0	0	0	0	1	1	0
2	2	1	1	0	0	1	1	1	2	0
5	2	0	1	0	0	1	0	0	2	0
5	2	0	1	0	0	1	0	0	2	0
2	2	1	1	0	0	1	1	1	1	0
2	2	0	1	0	0	1	0	1	1	0
4	3	1	1	0	0	1	0	1	2	0
2	2	0	1	0	0	1	0	1	1	0
3	3	1	1	0	0	1	0	0	2	0
4	2	1	1	0	0	1	1	0	2	0
3	2	0	1	0	0	0	0	0	2	0
1	2	1	1	0	0	1	0	1	1	0
3	2	0	1	0	0	1	0	1	2	0
4	2	1	1	0	0	0	1	1	1	0
5	2	0	1	0	0	1	0	1	2	0
4	1	1	1	0	0	1	0	0	1	0
2	2	1	1	0	0	1	1	1	1	0
1	1	0	1	0	0	0	0	1	1	0
5	1	0	1	0	0	0	0	1	1	0
2	2	1	1	0	0	1	0	1	1	0
4	2	1	1	0	0	1	1	1	1	0
4	3	1	1	0	0	0	1	1	2	0
2	2	1	1	0	0	1	0	1	1	0
4	2	1	1	0	0	1	0	1	1	0
2	2	1	1	0	0	1	1	1	2	0
2	2	1	1	0	0	1	0	1	2	0
1	2	0	1	0	0	1	0	1	1	0
3	2	1	1	0	0	1	0	1	2	0
2	3	0	1	0	0	1	0	1	2	0
2	3	1	1	0	0	1	0	0	2	0
2	2	0	1	0	0	1	0	1	1	0
4	2	1	1	0	0	1	0	0	2	0
3	2	0	1	0	0	1	0	0	1	0
1	2	0	1	0	0	1	0	1	1	0
2	2	0	1	0	0	1	0	1	1	0
3	2	0	1	0	0	1	0	1	1	0
3	2	1	1	0	0	0	1	1	2	0
5	2	1	1	0	0	1	1	1	1	0
2	2	0	1	0	0	1	0	1	2	0
2	2	0	1	0	0	1	1	1	2	0
3	2	1	1	0	0	1	0	1	1	0
1	2	0	1	0	0	1	0	1	1	0
2	2	0	1	0	0	1	1	1	2	0
2	2	0	1	0	0	1	0	1	2	0
2	3	1	1	0	0	1	0	1	1	0
2	1	1	1	0	0	1	0	0	2	0
3	2	1	1	0	0	1	0	1	2	0
2	3	1	1	0	0	1	0	0	1	0
4	1	1	1	0	0	1	0	1	1	0
2	2	1	1	0	0	1	1	1	1	0
2	2	1	1	0	0	0	0	1	2	0
4	1	1	1	0	0	1	0	1	1	0
2	2	0	1	0	0	1	1	1	1	0
3	2	0	1	0	0	0	0	0	1	0
4	3	1	1	0	0	1	0	1	1	0
2	2	0	1	0	0	0	1	1	1	0
2	2	0	1	0	0	0	1	1	2	0
3	2	0	1	0	0	0	1	1	2	0
3	3	1	1	0	0	0	0	1	1	0
2	2	1	1	0	0	0	0	1	2	0
4	2	0	1	0	0	1	0	1	2	0
2	2	1	1	0	0	1	1	1	2	0
2	2	1	1	0	0	0	1	1	1	0
2	2	1	1	0	0	1	0	0	2	0
2	2	1	1	0	0	1	0	0	2	0
2	2	0	1	0	0	1	0	1	1	0
3	2	0	1	0	0	1	1	1	2	0
2	2	0	1	0	0	0	0	0	2	0
3	2	0	1	0	0	1	0	0	1	0
3	3	0	1	0	0	0	0	0	2	0
3	2	1	1	0	0	1	0	1	1	0
1	1	0	1	0	0	0	1	0	1	0
2	1	0	1	0	0	1	0	0	1	0
1	1	0	1	0	0	1	0	1	1	0
1	1	0	1	0	0	1	0	1	2	0
1	1	0	1	0	0	1	0	1	2	0
1	2	0	1	0	0	1	1	1	2	0
1	1	0	1	0	0	1	1	1	2	0
1	1	0	1	0	0	1	1	1	1	0
1	1	1	1	0	0	1	0	1	1	0
1	1	1	1	0	0	1	1	1	1	0
4	2	1	1	0	0	1	0	0	1	0
2	1	1	1	0	0	1	1	1	2	0
2	2	0	1	0	0	1	1	1	1	0
1	1	0	1	0	0	1	0	1	2	0
4	2	0	1	0	0	1	1	1	2	0
3	1	1	1	0	0	1	0	0	2	0
2	1	0	1	0	0	1	1	1	1	0
4	1	1	1	0	0	1	0	0	2	0
2	2	0	1	0	0	1	0	1	2	0
2	3	0	1	0	0	1	1	0	1	0
3	3	0	1	0	0	1	1	1	1	0
2	2	0	1	0	0	1	0	1	2	0
2	3	0	1	0	0	1	0	1	1	0
4	3	0	1	0	0	0	1	1	1	0
3	2	0	1	0	0	0	1	1	2	0
2	3	0	1	0	0	1	0	1	2	0
2	2	0	1	0	0	1	0	1	2	0
3	2	0	1	0	0	1	0	1	1	0
4	2	0	1	0	0	1	0	1	1	0
3	2	0	1	0	0	1	0	1	1	0
3	2	0	1	0	0	0	1	1	2	0
2	2	0	1	0	0	1	0	1	2	0
3	2	0	1	0	0	1	0	1	1	0
3	2	0	1	0	0	1	0	0	2	0
4	2	0	1	0	0	1	0	0	1	0
4	2	0	1	0	0	1	0	1	1	0
2	3	0	1	0	0	1	0	0	2	0
3	2	0	1	0	0	1	0	0	2	0
3	3	0	1	0	0	1	0	1	2	0
2	1	0	1	0	0	0	0	0	1	0
2	3	0	1	0	0	1	0	0	2	0
3	2	0	1	0	0	0	1	1	1	0
1	2	0	1	0	0	1	0	1	1	0
3	2	0	1	0	0	1	1	1	1	0
3	2	0	1	0	0	1	1	1	1	0
4	2	0	1	0	0	1	1	1	3	0
3	2	0	1	0	0	1	1	0	1	0
4	2	0	1	0	0	1	0	0	1	0
2	2	0	1	0	0	1	0	1	1	0
3	2	0	1	0	0	1	0	1	1	0
3	2	0	1	0	0	1	0	1	2	0
1	2	0	1	0	0	1	0	1	1	0
4	2	0	1	0	0	1	0	1	1	0
3	2	0	1	0	0	1	0	1	2	0
3	2	0	1	0	0	1	0	1	1	0
3	2	0	1	0	0	0	1	1	2	0
2	2	0	1	0	0	1	0	1	2	0
2	2	1	0	1	0	1	0	1	1	0
2	2	0	0	1	0	1	0	1	2	0
3	2	1	0	1	0	1	0	1	2	0
1	2	0	0	1	0	1	0	1	1	0
2	2	0	0	1	0	1	0	1	1	0
3	2	1	0	1	0	1	0	1	1	0
1	1	0	0	1	0	1	0	1	1	0
1	1	0	0	1	0	1	0	1	1	0
4	2	1	0	1	0	1	0	1	1	0
1	2	1	0	1	0	1	0	1	1	0
5	1	0	0	1	0	1	1	1	1	0
1	2	0	0	1	0	1	0	1	2	0
4	2	0	0	1	0	1	1	1	1	0
4	2	0	0	1	0	1	0	1	3	0
2	2	0	0	1	0	1	0	1	1	0
1	2	0	0	1	0	1	0	1	1	0
4	3	0	0	1	0	0	0	1	2	0
2	3	1	0	1	0	0	1	1	2	0
2	2	1	0	1	0	1	1	1	2	0
2	3	1	0	1	0	0	0	1	2	0
2	1	0	0	1	0	1	0	1	1	0
3	2	1	0	1	0	0	0	0	2	0
4	2	1	0	1	0	1	1	1	1	0
1	2	0	0	1	0	1	0	1	1	0
1	1	0	0	1	0	0	0	1	1	0
3	2	1	0	1	0	1	1	1	1	0
2	2	0	0	1	0	1	1	1	2	0
2	2	0	0	1	0	1	1	1	1	0
2	2	1	0	1	0	1	0	1	2	0
4	2	1	0	1	0	1	0	0	1	0
1	1	0	0	1	0	0	1	1	2	0
1	1	0	0	1	0	0	0	1	2	0
1	1	0	0	1	0	0	1	1	2	0
2	2	0	0	1	0	1	0	1	2	0
4	3	1	0	1	0	1	0	1	1	0
3	2	0	0	1	0	1	1	0	1	0
3	2	1	0	1	0	1	0	1	1	0
2	2	1	0	1	0	0	1	1	2	0
3	2	0	0	1	0	0	0	1	1	0
2	2	1	0	1	0	0	0	0	2	0
3	2	1	0	1	0	1	1	1	2	0
2	3	1	0	1	0	1	0	1	2	0
2	2	0	0	1	0	0	0	1	1	0
2	2	0	0	1	0	1	0	1	1	0
2	2	0	0	1	0	0	0	0	1	0
2	2	0	0	1	0	1	0	1	2	0
5	2	0	0	1	0	1	0	1	1	0
2	2	1	0	1	0	1	0	1	1	0
3	3	0	0	1	0	0	1	1	2	0
10	3	1	0	1	0	0	0	0	1	0
3	2	1	0	1	0	1	0	1	1	0
5	2	0	0	1	0	1	0	0	2	0
3	2	0	0	1	0	1	0	1	1	0
2	3	0	0	1	0	1	1	1	1	0
1	1	1	0	1	0	1	1	1	1	0
5	1	1	0	1	0	1	0	1	2	0
4	2	1	0	1	0	1	0	1	2	0
2	2	0	0	1	0	1	0	1	1	0
4	3	0	0	1	0	1	0	1	2	0
2	2	1	0	1	0	1	1	1	1	0
2	2	0	0	1	0	1	0	1	1	0
3	2	0	0	1	0	1	0	1	1	0
3	2	0	0	1	0	0	1	0	2	0
3	1	1	0	1	0	1	0	1	1	0
2	2	1	0	1	0	1	0	1	2	0
2	2	0	0	1	0	1	0	1	2	0
3	2	1	0	1	0	0	0	1	1	0
3	2	0	0	1	0	0	0	0	2	0
4	2	1	0	1	0	1	0	0	1	0
5	2	1	0	1	0	1	0	0	2	0
4	1	0	0	1	0	1	0	1	2	0
5	1	0	0	1	0	1	1	1	1	0
1	2	1	0	1	0	0	0	1	1	0
2	2	1	0	1	0	1	0	1	2	0
2	2	1	0	1	0	1	0	1	1	0
2	2	0	0	1	0	1	0	1	2	0
1	1	0	0	1	0	1	0	1	1	0
5	2	0	0	1	0	1	0	1	1	0
1	2	0	0	1	0	0	1	1	2	0
2	2	0	0	1	0	0	0	1	2	0
2	2	0	0	1	0	1	0	0	2	0
4	2	0	0	1	0	1	0	1	1	0
4	2	0	0	1	0	1	0	1	1	0
2	1	0	0	1	0	1	1	1	1	0
2	2	0	0	1	0	1	0	1	2	0
4	2	0	0	1	0	1	1	1	1	0
4	2	1	0	1	0	0	0	0	2	0
5	2	0	0	1	0	1	0	1	2	0
1	3	0	0	1	0	1	1	1	2	0
1	1	0	0	1	0	0	1	1	1	0
5	1	1	0	1	0	1	1	1	1	0
2	2	1	0	1	0	0	0	1	2	0
2	2	0	0	1	0	1	0	0	1	0
3	2	0	0	1	0	1	0	1	2	0
5	2	1	0	1	0	1	1	1	1	0
2	2	0	0	1	0	1	0	1	1	0
3	2	1	0	1	0	0	1	0	1	0
4	2	1	0	1	0	1	1	1	2	0
3	3	1	0	1	0	1	0	1	2	0
4	2	1	0	1	0	1	0	1	2	0
4	2	0	0	1	0	0	0	0	1	0
5	2	1	0	1	0	1	0	0	2	0
3	1	0	0	1	0	0	1	1	2	0
3	2	0	0	1	0	0	1	1	2	0
4	2	1	0	1	0	1	0	1	2	0
5	2	1	0	1	0	1	0	1	1	0
3	2	1	0	1	0	0	1	1	1	0
3	2	1	0	1	0	1	0	1	2	0
4	2	1	0	1	0	1	0	1	2	0
5	2	0	0	1	0	0	0	0	2	0
3	2	0	0	1	0	0	0	1	1	0
2	3	1	0	1	0	1	0	1	1	0
4	3	1	0	1	0	0	0	1	2	0
1	2	0	0	1	0	1	0	1	2	0
5	2	0	0	1	0	0	0	1	2	0
4	2	1	0	1	0	1	0	1	2	0
3	3	1	0	1	0	1	1	1	3	0
3	3	1	0	1	0	1	1	1	2	0
3	2	0	0	1	0	1	0	1	1	0
1	2	0	0	1	0	1	0	1	2	0
4	2	1	0	1	0	1	1	1	1	0
2	2	1	0	1	0	1	0	1	3	0
3	2	0	0	1	0	1	0	1	1	0
2	3	1	0	1	0	0	0	1	1	0
4	1	1	0	1	0	1	0	1	1	0
5	1	0	0	1	0	1	0	1	1	0
3	2	1	0	1	0	0	0	1	1	0
4	2	1	0	1	0	1	0	1	1	0
4	3	1	0	1	0	1	0	0	2	0
1	2	1	0	1	0	1	1	1	2	0
2	2	1	0	1	0	0	0	1	2	0
4	2	1	0	1	0	0	1	1	2	0
4	2	1	0	1	0	1	1	1	2	0
5	2	1	0	1	0	1	0	1	2	0
4	2	1	0	1	0	0	1	1	2	0
3	3	0	0	1	0	1	0	1	1	0
3	2	0	0	1	0	1	0	0	1	0
2	3	0	0	1	0	1	0	0	2	0
1	1	0	0	1	0	0	0	1	1	0
3	2	1	0	1	0	1	0	1	1	0
3	2	0	0	1	0	1	0	0	2	0
4	3	0	0	1	0	1	1	1	1	0
1	1	0	0	1	0	1	0	1	2	0
5	2	1	0	1	0	1	0	1	2	0
2	3	1	0	1	0	1	0	0	1	0
5	2	1	0	1	0	1	1	1	2	0
3	2	1	0	1	0	0	0	1	2	0
1	1	1	0	1	0	1	0	1	1	0
2	2	0	0	1	0	0	1	1	2	0
5	2	0	0	1	0	1	0	1	2	0
4	2	0	0	1	0	1	0	1	1	0
4	2	0	0	1	0	1	0	1	1	0
3	3	1	0	1	0	1	0	0	3	0
4	2	0	0	1	0	1	0	1	2	0
5	1	1	0	1	0	1	1	1	3	0
10	1	0	0	1	0	1	0	1	1	0
10	1	0	0	1	0	1	0	1	1	0
2	2	0	0	1	0	1	0	1	1	0
2	2	0	0	1	0	1	0	0	1	0
3	2	1	0	1	0	1	0	1	2	0
4	2	0	0	1	0	1	0	1	1	0
2	3	0	0	1	0	1	0	1	1	0
4	3	1	0	1	0	1	0	0	2	0
3	3	1	0	1	0	1	0	1	1	0
2	1	0	0	1	0	0	0	0	2	0
4	1	0	0	1	0	0	1	1	2	0
5	1	0	0	1	0	1	1	0	1	0
2	2	1	0	1	0	0	0	1	1	0
4	2	1	0	1	0	1	0	1	1	0
2	2	0	0	1	0	1	0	0	1	0
3	2	0	0	1	0	0	0	0	1	0
2	3	1	0	1	0	1	0	0	1	0
3	3	1	0	1	0	1	1	0	2	0
4	1	1	0	1	0	1	0	1	2	0
4	1	0	0	1	0	1	0	0	2	0
3	2	1	0	1	0	1	0	1	2	0
4	2	0	0	1	0	1	0	1	1	0
5	2	0	0	1	0	1	0	1	1	0
2	3	0	0	1	0	1	1	1	1	0
4	1	0	0	1	0	1	1	1	1	0
3	2	0	0	1	0	1	0	0	1	0
2	2	0	0	1	0	1	0	1	1	0
5	2	0	0	1	0	1	0	0	1	0
2	2	1	0	1	0	1	0	0	1	0
4	2	1	0	1	0	1	0	1	2	0
4	3	1	0	1	0	1	0	0	1	0
1	1	0	0	1	0	1	0	1	2	0
2	2	1	0	1	0	1	0	1	1	0
4	2	0	0	1	0	1	0	0	2	0
2	2	1	0	1	0	0	0	1	1	0
3	2	0	0	1	0	1	0	1	1	0
4	2	1	0	1	0	1	0	1	1	0
4	2	1	0	1	0	1	0	0	2	0
5	2	0	0	1	0	1	1	1	3	0
1	1	1	0	1	0	1	0	1	2	0
5	1	0	0	1	0	1	0	0	1	0
2	2	0	0	1	0	0	0	1	2	0
3	2	1	0	1	0	1	0	1	1	0
4	2	1	0	1	0	1	0	0	1	0
2	2	0	0	1	0	0	0	0	1	0
4	2	1	0	1	0	1	0	0	1	0
2	3	0	0	1	0	1	0	0	2	0
2	2	0	0	1	0	0	1	1	2	0
5	2	1	0	1	0	1	0	1	2	0
5	2	0	0	1	0	1	0	1	1	0
1	2	0	0	1	0	1	0	1	1	0
2	2	0	0	1	0	1	0	1	1	0
3	2	1	0	1	0	1	0	1	2	0
5	3	1	0	1	0	1	0	0	1	0
5	1	1	0	1	0	1	0	1	1	0
5	1	0	0	1	0	1	0	1	1	0
5	2	1	0	1	0	1	0	0	2	0
4	3	0	0	1	0	1	0	0	1	0
2	2	0	0	1	0	1	0	1	2	0
5	2	0	0	1	0	1	0	0	1	0
2	2	1	0	1	0	1	0	0	2	0
2	2	1	0	1	0	1	0	1	3	0
3	3	1	0	1	0	1	0	1	1	0
1	2	0	0	1	0	1	0	1	1	0
2	2	0	0	1	0	1	0	1	1	0
2	2	0	0	1	0	1	0	1	1	0
3	2	0	0	1	0	1	0	1	2	0
2	2	0	0	1	0	1	0	1	2	0
3	2	1	0	1	0	1	0	1	2	0
5	3	1	0	1	0	1	0	1	1	0
5	1	0	0	1	0	1	0	1	1	0
5	1	0	0	1	0	1	0	1	1	0
10	1	0	0	1	0	0	1	1	1	0
3	2	1	0	1	0	1	0	1	1	0
3	2	0	0	1	0	1	0	0	2	0
4	2	0	0	1	0	1	0	1	1	0
4	2	0	0	1	0	1	0	1	1	0
5	2	1	0	1	0	1	0	1	1	0
5	2	0	0	1	0	1	0	0	1	0
5	2	0	0	1	0	1	0	0	2	0
4	2	1	0	1	0	0	0	0	1	0
3	3	0	0	1	0	1	1	1	1	0
4	1	0	0	1	0	1	0	1	2	0
3	2	1	0	1	0	1	0	1	1	0
3	2	1	0	1	0	0	0	0	2	0
4	2	1	0	1	0	1	0	1	2	0
4	2	1	0	1	0	1	0	0	2	0
4	2	0	0	1	0	1	0	1	1	0
2	2	1	0	1	0	1	0	1	1	0
3	2	0	0	1	0	1	0	1	1	0
1	1	0	0	1	0	1	1	1	1	0
1	2	0	0	1	0	1	0	1	1	0
3	2	0	0	1	0	1	0	0	2	0
4	2	0	0	1	0	1	0	1	1	0
2	2	1	0	1	0	1	1	1	2	0
2	3	1	0	1	0	1	0	1	2	0
3	1	1	0	1	0	1	0	1	1	0
3	1	0	0	1	0	1	1	1	2	0
4	2	1	0	1	0	1	0	0	2	0
5	2	0	0	1	0	1	0	1	1	0
5	3	1	0	1	0	1	0	1	1	0
2	1	0	0	1	0	1	1	1	1	0
4	1	0	0	1	0	1	0	1	1	0
5	1	0	0	1	0	1	0	0	3	0
2	2	0	0	1	0	1	0	1	1	0
2	2	0	0	1	0	1	0	0	1	0
3	2	1	0	1	0	1	0	1	1	0
3	2	0	0	1	0	0	0	0	1	0
4	3	1	0	1	0	1	0	1	2	0
2	1	0	0	1	0	1	0	1	1	0
10	1	1	0	1	0	1	0	1	2	0
2	2	0	0	1	0	0	0	1	1	0
4	2	0	0	1	0	1	0	1	2	0
2	2	0	0	1	0	1	0	0	2	0
4	3	1	0	1	0	1	0	1	1	0
2	1	0	0	1	0	1	0	1	2	0
5	1	0	0	1	0	1	0	1	1	0
5	2	0	0	1	0	1	0	1	2	0
2	2	1	0	1	0	1	0	1	2	0
4	1	0	0	1	0	1	1	1	2	0
5	1	0	0	1	0	1	0	1	1	0
2	2	1	0	1	0	1	0	1	2	0
2	2	0	0	1	0	1	1	1	1	0
5	2	1	0	1	0	1	0	1	1	0
3	3	1	0	1	0	1	0	1	2	0
3	3	1	0	1	0	1	0	0	2	0
2	2	0	0	1	0	1	0	1	1	0
5	2	0	0	1	0	1	0	1	2	0
1	1	0	0	1	0	0	0	1	2	0
4	2	0	0	1	0	0	0	0	2	0
4	2	1	0	1	0	1	0	1	1	0
4	2	0	0	1	0	1	0	0	2	0
3	2	1	0	1	0	0	0	1	1	0
2	3	0	0	1	0	1	0	0	1	0
4	1	0	0	1	0	1	0	1	2	0
2	2	1	0	1	0	1	0	1	2	0
2	2	0	0	1	0	0	0	1	2	0
4	3	0	0	1	0	1	0	0	3	0
2	2	0	0	1	0	1	0	1	1	0
2	2	0	0	1	0	1	1	1	2	0
3	2	0	0	1	0	1	0	1	2	0
2	3	0	0	1	0	1	0	1	2	0
3	2	0	0	1	0	1	0	1	1	0
4	2	0	0	1	0	1	0	1	2	0
5	2	0	0	1	0	1	1	1	2	0
2	3	0	0	1	0	1	0	1	1	0
3	3	0	0	1	0	1	0	1	1	0
4	1	0	0	1	0	1	0	1	1	0
4	2	0	0	1	0	1	0	1	1	0
1	2	0	0	1	0	0	0	1	2	0
4	2	0	0	1	0	0	0	1	2	0
5	2	0	0	1	0	1	0	1	2	0
2	2	0	0	1	0	1	0	1	2	0
5	2	0	0	1	0	1	0	0	2	0
5	2	0	0	1	0	1	0	1	1	0
5	1	0	0	1	0	0	0	1	2	0
2	2	0	0	1	0	1	0	1	2	0
2	2	0	0	1	0	0	0	1	2	0
4	3	0	0	1	0	1	0	0	3	0
4	1	0	0	1	0	1	0	1	1	0
4	1	0	0	1	0	0	1	1	1	0
5	1	0	0	1	0	1	0	1	1	0
4	2	0	0	1	0	1	0	1	1	0
4	1	0	0	1	0	1	0	1	2	0
4	3	0	0	1	0	0	1	1	1	0
5	1	0	0	1	0	1	0	1	1	0
10	2	0	0	1	0	1	1	0	2	0
4	3	0	0	1	0	1	0	1	3	0
4	1	0	0	1	0	0	1	1	1	0
2	2	0	0	1	0	1	1	1	2	0
3	3	0	0	1	0	0	1	1	2	0
4	1	0	0	1	0	1	0	1	1	0
5	2	0	0	1	0	1	0	1	2	0
2	2	0	0	1	0	1	0	1	1	0
1	2	0	0	1	0	1	0	1	1	0
4	2	0	0	1	0	1	0	1	1	0
3	3	0	0	1	0	0	1	1	2	0
2	2	0	0	1	0	1	0	1	1	0
2	3	0	0	1	0	1	0	1	2	0
2	3	0	0	1	0	1	0	1	3	0
3	3	0	0	1	0	0	0	0	1	0
2	2	1	0	0	1	0	0	1	1	0
2	2	0	0	0	1	0	1	1	2	0
2	3	0	0	0	1	1	1	1	2	0
5	2	0	0	0	1	1	0	1	2	0
4	2	1	0	0	1	1	0	1	2	0
2	2	0	0	0	1	1	0	1	1	0
5	3	1	0	0	1	0	0	0	1	0
1	1	0	0	0	1	1	0	1	1	0
3	2	0	0	0	1	1	1	1	1	0
4	2	0	0	0	1	1	1	1	1	0
3	2	0	0	0	1	1	1	1	2	0
4	2	0	0	0	1	0	0	1	2	0
5	2	0	0	0	1	1	0	0	1	0
1	3	0	0	0	1	1	0	0	2	0
3	3	1	0	0	1	1	0	0	2	0
4	2	1	0	0	1	1	1	1	1	0
2	3	1	0	0	1	1	0	1	1	0
4	1	0	0	0	1	1	0	0	2	0
2	2	0	0	0	1	1	0	1	2	0
2	2	1	0	0	1	1	0	1	1	0
1	1	1	0	0	1	1	0	1	1	0
3	2	1	0	0	1	1	0	1	2	0
2	2	0	0	0	1	1	0	1	1	0
2	2	0	0	0	1	1	0	0	1	0
3	2	0	0	0	1	1	0	0	1	0
3	2	1	0	0	1	1	0	0	2	0
5	2	0	0	0	1	1	0	1	2	0
1	1	0	0	0	1	1	0	1	1	0
5	2	1	0	0	1	1	0	1	2	0
3	2	1	0	0	1	0	0	0	1	0
2	3	1	0	0	1	1	0	1	2	0
2	2	0	0	0	1	1	1	1	2	0
3	2	0	0	0	1	1	0	1	1	0
1	1	0	0	0	1	0	0	1	1	0
2	2	0	0	0	1	1	1	1	1	0
1	2	0	0	0	1	1	0	1	1	0
1	1	0	0	0	1	0	1	1	1	0
2	2	0	0	0	1	1	0	1	1	0
2	2	0	0	0	1	1	0	1	1	0
3	1	0	0	0	1	1	0	1	1	0
5	1	0	0	0	1	1	0	0	3	0
3	2	0	0	0	1	1	1	1	1	0
1	1	0	0	0	1	0	1	1	1	0
3	2	1	0	0	1	1	1	1	2	0
1	1	0	0	0	1	1	0	0	1	0
5	3	1	0	0	1	1	0	1	2	0
1	1	0	1	0	0	0	0	1	2	1
1	1	0	1	0	0	1	0	1	3	1
2	1	1	1	0	0	0	0	1	1	1
4	1	1	1	0	0	1	1	1	1	1
4	1	0	1	0	0	1	0	1	1	1
2	2	1	1	0	0	1	0	0	1	1
2	2	0	1	0	0	1	0	1	1	1
2	2	0	1	0	0	1	1	1	1	1
2	2	0	1	0	0	1	1	1	2	1
3	2	0	1	0	0	1	0	1	1	1
3	2	0	1	0	0	1	0	1	2	1
4	2	1	1	0	0	1	0	1	2	1
4	2	0	1	0	0	1	0	0	1	1
1	2	0	1	0	0	0	0	1	2	1
1	2	1	1	0	0	1	1	1	2	1
2	2	1	1	0	0	1	1	0	1	1
2	2	1	1	0	0	1	1	1	2	1
2	2	1	1	0	0	0	1	1	1	1
2	2	1	1	0	0	1	1	1	1	1
2	2	1	1	0	0	0	1	1	2	1
2	2	1	1	0	0	1	0	0	2	1
2	2	1	1	0	0	1	1	1	2	1
2	2	1	1	0	0	1	1	1	2	1
3	2	1	1	0	0	1	0	1	2	1
3	2	1	1	0	0	1	1	1	1	1
4	2	1	1	0	0	0	1	1	1	1
4	2	1	1	0	0	1	1	1	2	1
5	2	1	1	0	0	0	0	1	1	1
1	3	1	1	0	0	1	0	1	2	1
1	3	1	1	0	0	1	0	1	2	1
2	3	1	1	0	0	1	0	1	1	1
2	3	1	1	0	0	1	1	1	1	1
3	3	1	1	0	0	1	0	1	1	1
3	3	1	1	0	0	1	1	1	3	1
3	3	1	1	0	0	0	1	1	1	1
1	3	1	1	0	0	1	0	1	3	1
2	3	1	1	0	0	1	1	1	2	1
2	1	0	1	0	0	1	1	1	1	1
3	1	1	1	0	0	1	0	0	1	1
4	1	0	1	0	0	0	0	1	1	1
1	2	0	1	0	0	1	1	1	1	1
1	2	0	1	0	0	1	1	1	1	1
1	2	0	1	0	0	1	1	1	1	1
2	2	1	1	0	0	1	0	1	1	1
2	2	0	1	0	0	0	1	1	2	1
2	2	0	1	0	0	1	1	1	2	1
2	2	0	1	0	0	1	1	1	3	1
3	2	0	1	0	0	1	0	1	1	1
3	2	0	1	0	0	1	0	1	2	1
4	2	1	1	0	0	1	0	1	1	1
4	2	0	1	0	0	1	0	1	3	1
5	2	1	1	0	0	1	1	0	3	1
2	2	1	1	0	0	1	0	1	1	1
2	2	1	1	0	0	1	1	1	2	1
2	2	1	1	0	0	1	0	1	2	1
2	2	0	1	0	0	1	1	1	1	1
2	2	0	1	0	0	1	1	0	1	1
2	2	0	1	0	0	1	0	0	1	1
2	2	0	1	0	0	1	1	1	2	1
2	2	1	1	0	0	1	1	1	1	1
2	2	0	1	0	0	1	0	1	2	1
3	2	1	1	0	0	1	0	1	1	1
3	2	1	1	0	0	1	1	1	2	1
3	2	1	1	0	0	1	0	1	2	1
4	2	1	1	0	0	1	1	1	2	1
4	2	0	1	0	0	1	1	0	1	1
5	2	0	1	0	0	1	0	0	2	1
2	3	0	1	0	0	1	0	1	1	1
2	3	0	1	0	0	0	1	1	2	1
2	3	0	1	0	0	1	1	1	2	1
2	3	0	1	0	0	1	1	1	2	1
3	3	1	1	0	0	1	1	0	1	1
4	3	0	1	0	0	1	1	1	3	1
2	3	0	1	0	0	1	1	1	2	1
1	1	0	1	0	0	1	1	1	1	1
1	1	0	1	0	0	1	0	1	2	1
3	1	1	1	0	0	1	0	0	1	1
4	1	0	1	0	0	1	0	1	1	1
4	1	0	1	0	0	1	0	0	1	1
4	1	1	1	0	0	0	0	1	3	1
10	1	0	1	0	0	1	1	1	1	1
1	2	0	1	0	0	1	0	1	1	1
1	2	0	1	0	0	1	0	1	3	1
2	2	1	1	0	0	1	0	1	2	1
3	2	1	1	0	0	0	1	1	1	1
3	2	1	1	0	0	1	1	1	1	1
3	2	1	1	0	0	1	0	0	1	1
3	2	0	1	0	0	1	1	0	1	1
3	2	0	1	0	0	1	1	1	1	1
3	2	0	1	0	0	1	0	1	2	1
4	2	1	1	0	0	1	1	1	1	1
4	2	0	1	0	0	1	1	1	2	1
5	2	1	1	0	0	1	1	1	1	1
1	2	1	1	0	0	1	0	0	3	1
2	2	1	1	0	0	1	0	1	1	1
2	2	1	1	0	0	1	0	0	2	1
2	2	1	1	0	0	1	1	1	3	1
2	2	0	1	0	0	1	1	1	2	1
2	2	0	1	0	0	1	1	1	2	1
2	2	0	1	0	0	1	0	1	2	1
3	2	1	1	0	0	1	1	1	1	1
3	2	1	1	0	0	1	0	0	2	1
3	2	0	1	0	0	0	1	0	1	1
3	2	0	1	0	0	1	0	1	1	1
3	2	0	1	0	0	1	0	1	1	1
3	2	1	1	0	0	0	1	1	2	1
3	2	1	1	0	0	1	1	1	2	1
1	3	1	1	0	0	1	1	1	1	1
1	3	1	1	0	0	1	1	1	2	1
2	3	1	1	0	0	1	1	1	1	1
2	3	1	1	0	0	1	1	1	1	1
2	3	1	1	0	0	1	0	1	2	1
2	3	1	1	0	0	0	0	0	1	1
3	3	1	1	0	0	1	0	0	1	1
4	3	1	1	0	0	1	1	0	1	1
5	3	1	1	0	0	1	1	1	2	1
3	3	1	1	0	0	1	1	1	2	1
4	3	1	1	0	0	1	0	1	2	1
1	1	0	1	0	0	0	1	1	1	1
2	1	1	1	0	0	1	1	1	1	1
2	1	0	1	0	0	0	1	1	2	1
2	1	0	1	0	0	1	0	1	2	1
3	1	0	1	0	0	1	0	1	1	1
4	1	1	1	0	0	1	0	0	2	1
4	1	1	1	0	0	1	0	0	3	1
4	1	0	1	0	0	1	1	1	1	1
1	2	0	1	0	0	1	0	1	1	1
1	2	0	1	0	0	1	0	1	2	1
1	2	0	1	0	0	1	1	1	2	1
2	2	0	1	0	0	1	0	1	1	1
2	2	0	1	0	0	1	1	1	2	1
2	2	0	1	0	0	1	1	1	2	1
2	2	0	1	0	0	1	1	1	3	1
3	2	1	1	0	0	1	0	1	1	1
3	2	1	1	0	0	1	1	1	1	1
4	2	1	1	0	0	1	1	1	1	1
4	2	1	1	0	0	1	1	1	2	1
2	2	1	1	0	0	1	0	1	1	1
2	2	1	1	0	0	1	1	1	2	1
2	2	1	1	0	0	1	1	1	2	1
2	2	0	1	0	0	1	1	1	1	1
2	2	0	1	0	0	1	1	1	2	1
2	2	0	1	0	0	1	0	0	2	1
2	2	0	1	0	0	1	0	0	2	1
2	2	0	1	0	0	1	1	1	2	1
2	2	0	1	0	0	1	0	1	2	1
2	2	0	1	0	0	1	0	0	3	1
3	2	1	1	0	0	1	1	1	1	1
3	2	1	1	0	0	1	1	1	1	1
4	2	1	1	0	0	1	0	1	1	1
4	2	1	1	0	0	1	0	0	2	1
5	2	1	1	0	0	1	0	0	1	1
5	2	1	1	0	0	1	0	1	1	1
1	3	1	1	0	0	1	0	0	1	1
2	3	1	1	0	0	1	1	1	1	1
2	3	1	1	0	0	1	1	1	2	1
2	3	0	1	0	0	0	0	0	1	1
2	3	0	1	0	0	1	0	1	1	1
2	3	0	1	0	0	1	1	1	3	1
3	3	1	1	0	0	1	1	1	1	1
5	3	0	1	0	0	1	1	1	2	1
